# Supplementary material for: A Clinicopathology Review and Update of Epstein–Barr Virus-Associated Mesenchymal Tumors
Source: Cancers (Basel). 2023 Nov 24;15(23):5563. doi: 10.3390/cancers15235563 (PMC10705784; doi:10.3390/cancers15235563)
Supplement: Supplementary file 1 [file cancers-15-05563-s001.zip › Table S1.xlsx]

## Sheet: Sheet1
Study	Type of study	Year of study	Study location (country)	Number of cases	Age (years)	Gender			Immune status			Type of tumour	Location of tumour	Single organ involvement	Multiorgan involvement	Histology								Immunohistochemistry			Type of treatment	Outcome
						Male	Female	Unknown gender	Immunocompetent	Immunodeficient (cause of immunodeficiency)	Unknown immune status					Spindled cells with eosinophilic cytoplasm and elongated blunt ended nuclei	Increased nuclear pleomorphism	Mitotic activity (number of mitoses/10 high-powered field (HPF))	Ki67 proliferative index (%)	Necrosis	Intratumoural lymphocytes	Primitive round cell component	Other features	Smooth muscle markers (e.g SMA, desmin, h-caldesmon)	EBER-ish	CD21
Al-tarawneh et al	Case series	2023	Turkey	2	55, 56	0	2	0	2	0	0	EBV-LMS	Pancreas, spleen, chest wall	1	1	Present	Present	2 to 20	-	Present	-	-	Collagenous, myxoid areas	Positive	Positive	-	Surgery, chemotherapy	Lost to follow up
Anbardar et al	Case report	2022	Iran	1	28	1	0	0	0	1 (liver organ transplant)	0	EBV-SMT	Lung, liver, colon	0	1	Present	-	-	15	-	-	-	-	Positive	Positive	-	-	-
Barrett et al	Case report	2022	USA	1	42	1	0	0	0	1 (HIV)	0	EBV-SMT	Brain (cavernous sinus), L2 spine (paravertebral), lung	0	1	Present	-	7	-	-	-	-	-	Positive	Positive	-	Surgery	Lost to follow up
Chiu et al	Case report	2017	Taiwan	1	35	1	0	0	0	1 (HIV)	0	EBV-SMT	Brain (foramen magnum), right posterior chest wall	0	1	Present	-	Focal increased mitotic activity	-	-	-	Present	-	Positive	Positive	-	Surgery	-
Chong et al	Case report	2022	Taiwan	1	38	1	0	0	0	1 (HIV)	0	EBV-SMT	T11 spine (extradural)	1	0	Present	-	-	-	-	-	-	HPC-like morphology	Positive	Positive	-	Surgery, radiotherapy, anti-retroviral therapy	Disease regression
Debiec-Rychter et al	Case report	2003	Belgium	1	10	1	0	0	0	1 (kidney organ transplant)	0	EBV-SMT	Liver	1	0	Present	-	Occational mitotic activity	-	-	Present	-	IPT-like morphology	Positive	Positive	Negative	Surgery	-
Ehresman et al	Case report	2018	USA	1	28	0	1	0	0	1 (HIV)	0	EBV-SMT	C6-7, T2-3 spine (paraspinal)	0	1	Present	Present	Less than 1	-	-	-	Present	HPC-like morphology, collagenous areas	Positive	Positive	-	Surgery, radiotherapy, anti-retroviral therapy	Lost to follow up
Fournier et al	Case report	2022	France	1	18	0	1	0	0	1 (congenital immunodificiency, TNFSF9 mutation)	0	EBV-SMT	Lung, liver, spleen, rectum, paracaecal area, upper and lower limbs, left iliac bone	0	1	Present	-	-	-	-	Present	-	-	Positive	Positive	-	Surgery, chemotherapy, mTOR kinase inihibitor	Dead of disease
Galeano-Piedrahita et al	Case report	2021	Columbia	1	40	1	0	0	0	1 (HIV)	0	EBV-SMT	T4-5, T7, T11, T12 spine (extradural), limbs/abdomen (subcutis)	0	1	Present	-	Occational mitotic activity	-	-	-	-	-	Positive	Positive	-	-	-
Hamed et al	Prospective cohort study	2014	England	1	40	1	0	0	0	1 (kidney organ transplant)	0	EBV-LMS	Liver	1	0	Present	-	Mitotic activity present	-	Present	-	-	-	Positive	Positive	-	Surgery	Free of diease but died after 132 months
Hansen et al	Case report	2021	USA	1	20	0	1	0	0	1 (heart organ transplant)	0	EBV-SMT	Lung, liver, colon	0	1	Present	-	-	<5	-	-	-	-	Positive	Positive	-	Adoptive cell transfer of EBV-specific T cells	Stable disease
Huang et al	Case report	2010	Singapore	1	54	1	0	0	0	1 (kidney organ transplant)	0	EBV-LMS	Larynx	1	0	Present	-	1 to 3	-	-	Present	Present	HPC-like morphology	Positive	Positive	-	Surgery	Free of disease
Issarachaikul et al	Case series	2014	Thailand	17	4 to 49	5	12	0	0	17 (HIV)	0	EBV-SMT	Skull (extradural), orbits, iris, vocal cord, spine (extradural), lung, pleura, liver, adrenal gland, kidney, abdominal wall, thigh	7	10	Present	Present	0 to more than 10	-	-	-	-	-	Positive	Positive	-	Surgery, radiotherapy, anti-retroviral therapy	41.2% mortality rate with detectable HIV viral load versus 0% mortality rate with undetectable HIV viral load/ immunological improvement
Jonigk et al	Retrospective cohort study	2012	Germany	5	6 to 15	0	5	0	0	5 (2 x liver, 2 x heart, 1 x bone marrow organ transplants)	0	EBV-SMT	Brain (cerebral sinus), pharynx, bronchus, liver, spleen, colon	4	1	Present	-	1 to more than 10	-	-	Present	-	-	Positive	Positive	Negative	Surgery, chemotherapy, reduced immunosuppression	66% mortality rate
Johnson et al	Case report	2022	USA	1	61	1	0	0	0	1 (heart, liver organ transplants)	0	EBV-SMT	Liver	1	0	Present	-	-	-	-	-	-	-	Positive	Positive	-	Surgery, reduced immunosuppression, radiotherapy, mTOR kinase inhibitor	Died from sepsis in the setting of increased immune suppression for acute rejection of liver allograft
Kang et al	Case report	2021	China	1	6	0	1	0	0	1 (immunosuppressive for juvenile idiopathic arthritis)	0	EBV-SMT	Brain (parasellar and meninges of the right parietal lobe), L2 spine (vertebral body), lung	0	1	Present	-	-	6	-	-	-	-	Positive	Positive	-	Surgery	-
Khan et al	Case series	2022	USA	6	6 to 61	3	3	0	6	5 (4 x heart, 1 x kidney organ transplants), 1 (HIV)	0	EBV-SMT	Brain, thoracic spine, thymus, lung, liver, kidney, colon, mesentery, retroperitoneal lymph nodes, left femoral bone marrow	0	6	Present	-	-	-	-	-	-	-	Positive	Positive	-	Surgery, chemotherapy, reduced immunosuppression, radiotherapy, T cell therapy	33% mortality rate
Lee et al	Case series	1995	USA	3	1.5 to 5	0	3	0	0	3 (liver organ transplants)	0	EBV-SMT	Lung, liver, stomach, colon, retroperitoneal mass	0	3	Present	-	2	-	-	-	-	-	Positive	Positive	-	Surgery, reduced immunosuppression, EBV-directed anti-viral therapy	67% mortality rate
Liu et al	Case report	2017	USA	1	8	0	1	0	0	1 (heart organ transplant)	0	EBV-SMT	Liver, left upper quadrant mesentery, left anterior abdominal wall	0	1	Present	-	Less than 1	-	-	Present	Present	-	Positive	Positive	-	Surgery, reduced immunosuppression, mTOR kinase inhibitor	Stable disease
Mcclain et al	Case series	1995	USA	7	4 to 24	2	4	1	0	7 (HIV)	0	EBV-LMS	Lung, liver, stomach, intestine, colon	6	0	Present	-	5	-	-	-	-	-	Positive	Positive	Positive	-	-
Moor dalal et al	Case series	2008	USA	3	18 to 55	1	2	0	0	1 (kidney organ transplant), 1 (HIV), 1 (immunosuppressive for psoriasis)	0	EBV-SMT	spine (paraspinal, vertebral), lung, liver, colon, chest wall, perigastric area, gluteal area	0	3	Present	-	Less than 1	-	Present	-	-	-	Positive	Positive	-	Surgery , reduced immunosuppression, anti-retroviral therapy	Free of disease (1 x single organ involvement), stable disease/dead of disease (2 x multiorgan involvement)
Munjal et al	Case report	2017	India	1	33	0	1	0	0	1 (HIV)	0	EBV-LMS	T10-L1 spine (extradural), lung, liver	0	1	Present	-	Less than 2	-	Present	-	-	-	Positive	Positive	-	Anti-retroviral therapy	-
Parta et al	Case report	2017	USA	1	24	1	0	0	0	1 (congenital immunodeficiency, GATA2 deficiency)	0	EBV-SMT	Lumbar/thoracic spine, liver, spleen, left scapula, right pelvis	0	1	Present	-	Occational mitotic activity	-	-	Present	-	-	Positive	Positive	-	Allogeneic haematopoietic stem cell transplant	Disease regression
Pitjadi et al	Case series	2019	South Africa	19	12 to 63	8	11	0	0	13 (HIV)	6	EBV-SMT	Brain (pituitary gland, parasellar), spine (extradural, paraspinal), spleen, gallbladder, adrenal gland, appendix, back/chest/neck/leg/scapula (dermis, subcutis)	17	2	Present	-	0 to 5	-	Present	Present	Present	Collagenous, myxoid areas	Positive	Positive	-	-	-
Shi et al	Case report	2021	China	1	7	0	1	0	0	1 (congenital immunodeficiency, ITK deletion mutation)	0	EBV-SMT	Brain (cavernous sinus), L2 spine (paravertebral), lung	0	1	Present	-	-	Low Ki67	-	-	-	-	Positive	Positive	-	Surgery	Stable disease
Soares et al	Case report	2018	Brazil	1	8	0	1	0	0	1 (immunodeficiency, undernourishment)	0	EBV-SMT	Larynx	1	0	Present	-	-	24	-	Present	-	-	Positive	Positive	-	Surgery	Free of disease
Sprangers et al	Case report	2008	Belgium	1	51	0	1	0	0	1 (kidney organ transplant)	0	EBV-SMT	Lung, chest wall	0	1	Present	-	-	-	-	Present	-	-	Positive	Positive	Negative	Reduced immunosuppression, EBV-directed anti-viral therapy	Disease regression
Suwan et al	Case report	2016	Thailand	1	14	0	1	0	0	1 (HIV)	0	EBV-SMT	Iris	1	0	-	-	8	-	-	-	-	Epithelioid morphology	Positive	Positive	-	Surgery	Free of disease
Tabor et al	Case report	2023	USA	1	40	1	0	0	1	0	0	EBV-LMS	Brain (left middle cranial fossa)	1	0	Present	-	-	4	-	Present	-	-	Positive	Positive	-	Surgery	-
Whaley et al	Case series	2021	USA	2	51, 59	1	1	0	0	2 (kidney organ transplants)	0	EBV-SMT	Larynx	1	0	Present	-	12	18.5	-	Present	Present	-	Positive	Positive	-	Surgery	Free of disease
Wilaisakditipakorn et al	Case report	2015	Thailand	1	11	1	0	0	0	1 (HIV)	0	EBV-SMT	Spine (C3-4 (intradural, extramedullary), cervicomedullary junction (medullary), cervical/conus medullaris/caudal equina (leptominges))	0	1	Present	-	Occational mitotic activity	-	Present	-	-	-	Positive	Positive	-	Surgery, anti-retroviral therapy	-
Wood et al	Case report	2018	Australia	1	35	0	1	0	0	1 (HIV)	0	EBV-SMT	Liver, bladder	0	1	Present	-	Variable mitotic activity	-	Present	Present	Present	HPC-like morphology	Positive	Positive	-	Surgery, anti-retroviral therapy	Lost to follow up
Yokoyama et al	Case report	2020	Japan	1	47	1	0	0	0	1 (bone marrow organ transplant)	0	EBV-SMT	Brain (left cavenous sinus)	1	0	Present	-	-	-	-	-	-	-	Positive	Positive	-	Surgery	-
Yonkof et al	Case report	2020	USA	2	9, 12	2	0	0	0	2 (congenital immunodeficiency, CARMIL2 deficiency)	0	EBV-SMT	Brain, L5-S1 spine (paraspinal), lung, liver, spleen, gallbladder, kidney, colon	0	2	Present	-	1	-	-	-	Present	-	Positive	Positive	-	Surgery, mTOR kinase inhibitor, radiotherapy, allogenic haematopoietic stem cell transplantation	1 x dead of of disease, 1 x unknown outcome
Yu et al	Case report	2009	USA	1	52	0	1	0	0	1 (kidney organ transplant)	0	EBV-SMT	Iris	1	0	Present	-	Occational mitotic activity	-	-	-	-	-	Positive	Positive	-	Surgery	Free of disease
Yuan et al	Case report	2022	China	1	2.5	1	0	0	0	1 (heart organ transplant)	0	EBV-SMT	Liver	1	0	Present	-	-	Positive Ki67	-	-	Present	-	Positive	Positive	-	Surgery, reduced immunosuppression, EBV-directed anti-viral therapy, mTOR kinase inhibitor	Disease progression
Zhou et al	Case report	2020	China	1	27	1	0	0	0	1 (HIV)	0	EBV-SMT	Liver	1	0	Present	-	-	-	-	-	-	-	Positive	Positive	Negative	Anti-retroviral therapy, EBV-directed anti-viral therapy	Dead of disease
